# Supplementary material for: Identification of Modifiable Risk Factors of Exacerbations Chronic Respiratory Diseases with Airways Obstruction, in Vietnam
Source: Int J Environ Res Public Health. 2022 Sep 4;19(17):11088. doi: 10.3390/ijerph191711088 (PMC9517880; doi:10.3390/ijerph191711088)
Supplement: Supplementary file 1 [file ijerph-19-11088-s001.zip]

Archive with 1 entries (1 files):
- ijerph-1834390-supplementary.pdf
